# Supplementary material for: Cissus subtetragona Planch. Ameliorates Inflammatory Responses in LPS-induced Macrophages, HCl/EtOH-induced Gastritis, and LPS-induced Lung Injury via Attenuation of Src and TAK1
Source: Molecules. 2021 Oct 8;26(19):6073. doi: 10.3390/molecules26196073 (PMC8512965; doi:10.3390/molecules26196073)
Supplement: Supplementary file 1 [file molecules-26-06073-s001.zip]

Archive with 1 entries (1 files):
- molecules-1378091-supplementary.pdf
